# Supplementary material for: New Insight into the Genome-Wide Diversity and Admixture of Six Colombian Sheep Populations
Source: Genes (Basel). 2022 Aug 9;13(8):1415. doi: 10.3390/genes13081415 (PMC9407362; doi:10.3390/genes13081415)
Supplement: Supplementary file 1 [file genes-13-01415-s001.zip]

Archive with 3 entries (3 files):
- Supplementary_Figure_S1.pdf
- Supplementary_Figure_S2.pdf
- Supplementary_Table_S1.xlsx
