# Supplementary material for: New Insight into the Genome-Wide Diversity and Admixture of Six Colombian Sheep Populations
Source: Genes (Basel). 2022 Aug 9;13(8):1415. doi: 10.3390/genes13081415 (PMC9407362; doi:10.3390/genes13081415)
Supplement: Supplementary file 1 [file genes-13-01415-s001.zip › Supplementary_Table_S1.xlsx]

## Sheet: Foglio1
Supplementary Table S1: Breeds used in global dataset used for comparative analysis with some general staistics.
Code	Breed	Country	Region	Classification	Purpose	Reference	n	Ho	He	MAF	P	F
ACPW	Australian Coopworth	NewZealand	Europe	Wool	Dual	Kijas et al., 2012	19	0.39	0.36	0.28	0.71	-0.06
ADPR	African Dorper	South_Africa	Africa	Hair	Meat	Kijas et al., 2012	21	0.35	0.34	0.25	0.71	-0.04
ALT	Altamurana	Italia	Europe	Wool	Milk	Kijas et al., 2012	24	0.37	0.37	0.28	0.66	0.01
APM	Australian Poll Merino	Australia	Oceania	Wool	Wool	Kijas et al., 2012	99	0.38	0.38	0.27	0.58	0
ARA	Arawapa	NewZealand	Europe	Wool	Wool	Kijas et al., 2012	37	0.33	0.34	0.27	0.59	0.06
AWD	African White Dorper	South_Africa	Africa	Hair	Meat	Kijas et al., 2012	6	0.33	0.28	0.21	0.9	-0.17
BBB	Barbados Black Belly	Barbados	USA/Caribbean	Hair	Meat	Kijas et al., 2012	24	0.33	0.34	0.26	0.66	0.05
BCS	Brazilian Creole	Brazil	South America	Wool	Meat	Paim et al .,2021	23	0.33	0.37	0.28	0.59	0.09
BNG	Brazilian Blackbelly	Brazil	South America	Hair	Meat	Paim et al .,2021	25	0.31	0.32	0.24	0.66	0.04
BSOM	Brazilian Somali	Brazil	South America	Hair	Meat	Paim et al .,2021	25	0.30	0.28	0.21	0.76	-0.008
CAS	Castellana	Spain	Europe	Wool	Milk	Kijas et al., 2012	23	0.39	0.38	0.29	0.68	0.03
CHU	Churra	Spain	Europe	Wool	Milk	Kijas et al., 2012	120	0.37	0.37	0.28	0.57	0.00474776
EBI	Egyptian Barki	Egypt	Africa	Hair	Meat	Kijas et al., 2012	13	0.36	0.36	0.28	0.72	0.005982
ECU	Ovino de pelo	Ecuador	South America	Hair	Meat	This work	6	0.34	0.33	0.24	0.86	-0.0608717
EFB	East Friesian Brown	Alemania	Europe	Wool	Milk	Kijas et al., 2012	48	0.30	0.31	0.23	0.63	0.0274699
EMZ	Ethiopian Menz	Kenya	Africa	Hair	Dual	Kijas et al., 2012	34	0.33	0.33	0.25	0.69	-0.00160623
FATT	Brazilian Fat-tail	Brazil	South America	Hair	Meat	Paim et al .,2021	16	0.33	0.32	0.24	0.75	-0.0479131
GCN	Gulf Coast Native	Alabama	USA/Caribbean	Hair	Meat	Kijas et al., 2012	94	0.37	0.38	0.30	0.53	0.030373
IAW	Improved Awassi	Israel	Midlle east	Wool	Milk	Kijas et al., 2012	23	0.37	0.37	0.28	0.58	0.00467019
MCM	Macarthur Merino	Australia	Oceania	Wool	Wool	Kijas et al., 2012	10	0.37	0.36	0.27	0.69	-0.0277163
MIKL	Milk Lacaune	Francia	Europe	Wool	Milk	Kijas et al., 2012	105	0.37	0.37	0.28	0.58	0.00467019
MLA	Merinolandschaf	Alemania	Europe	Wool	Wool	Kijas et al., 2012	24	0.37	0.36	0.27	0.69	-0.0277163
MNOVA	Brazilian Morada Nova	Brazil	South America	Hair	Meat	Kijas et al., 2012;Paim et al .,2021	64	0.31	0.32	0.24	0.56	0.0154934
NDZ	Norduz	Turquía	Midlle east	Wool	Wool	Kijas et al., 2012	20	0.36	0.34	0.25	0.73	-0.07144
NQA	Namaqua Afrikaner	South Africa	Africa	Hair	Meat	Kijas et al., 2012	12	0.32	0.30	0.22	0.76	-0.0784176
NTX	New Zealand Texel	Holanda	Europe	Wool	Dual	Kijas et al., 2012	24	0.35	0.34	0.26	0.69	-0.0130603
OJA	Ojalada	Spain	Europe	Wool	Milk	Kijas et al., 2012	24	0.39	0.38	0.29	0.68	-0.0206542
QEZ	Qezel	Irán	Midlle east	Wool	Wool	Kijas et al., 2012	35	0.37	0.37	0.28	0.64	0.00113263
RAD	Ronderib Afrikaner	South Africa	Africa	Hair	Meat	Kijas et al., 2012	17	0.32	0.30	0.22	0.76	-0.0784176
RMA	Red Maasai	Kenya	Africa	Hair	Meat	Kijas et al., 2012	45	0.33	0.33	0.25	0.67	-0.0144171
ROM	Romney	NewZealand	Europe	Wool	Dual	Kijas et al., 2012	24	0.35	0.35	0.27	0.68	0.00288863
RRAA	Rasa Aragonesa	Spain	Europe	Wool	Meat	Kijas et al., 2012	22	0.39	0.38	0.30	0.67	-0.0252289
SBS	SwissBlack-Brown Mountain Sheep	Suiza	Europe	Wool	Dual	Kijas et al., 2012	24	0.36	0.35	0.27	0.69	-0.0278386
SINES	Santa Ines	Brazil	South America	Hair	Meat	Paim et al .,2021, Kijas et al.,2012	98	0.35	0.36	0.27	0.48	0.01074
SMR	Spanish Merino	Spain	Europe	Wool	Wool	Ciani et al., 2020	13	0.38	0.37	0.27	0.74	-0.0336026
STE	Santa Elizabet	Jamaica	USA/Caribbean	Wool	Meat	Kijas et al., 2012	10	0.38	0.36	0.28	0.76	-0.058362
TIB	Tibetan	Tibet	Asia	Wool	Milk	Kijas et al., 2012	37	0.33	0.34	0.26	0.63	0.0397476
WAD	Djallonkè	Nigeria	Africa	Hair	Meat	Spangler et al 2017	10	0.37	0.34	0.26	0.80	0.90
